# Supplementary material for: Evaluating stereoacuity with 3D shutter glasses technology
Source: BMC Ophthalmol. 2016 Apr 26;16:45. doi: 10.1186/s12886-016-0223-3 (PMC4845396; doi:10.1186/s12886-016-0223-3)
Supplement: Additional file 1: — Raw data (stereoacuity). (XLS 75 kb) [file 12886_2016_223_MOESM1_ESM.xls]

## Sheet: Sheet1
ID	ODDS	ODDC	ODSE	OSDS	OSDC	OSSE	CC0.5	CC0.4C	CC0.3	CC0.2	CC0.1	CC0	CU0.5	CU0.4	CU0.3	CU0.2	CU0.1	CU0	EC0.5	EC0.4	EC0.3	EC0.2	EC0.1	EC0	EU0.5	EU0.4	EU0.3	EU0.2	EU0.1	EU0	□C0.5	□C0.4	□C0.3	□C0.2	□C0.1	□C0	□U0.5	□U0.4	□U0.3	□U0.2	□U0.1	□U0	CCP	CCD	CCM	CUP	CUD	CUM	ECP
1	-1.25		-1.25	-1.25		-1.25	20	10	10	20	20	20	20	10	10	10	10	10	20	20	10	20	10	20	20	20	10	10	30	30	10	10	10	10	10	10	10	20	10	10	20	10	8.2	7.6	7.9	8.9	8.2	8.6	14.2
2	-1		-1	-1.25		-1.25	10	10	10	10	20	20	20	20	20	20	10	10	20	20	10	10	10	10	10	20	20	20	20	10	10	10	20	10	10	10	20	20	10	20	10	10	9.1	8.2	8.6	6.6	5.8	6.2	11.7
3	-3.25		-3.25	-3.25		-3.25	30	30	30	30	30	30	30	20	30	20	20	20	20	20	30	20	30	10	30	20	30	30	20	20	20	20	20	10	10	10	10	30	30	30	30	10	11.1	10.5	10.8	10.8	10	10.4	14.2
4	-0.75		-0.75	-0.75		-0.75	10	10	10	10	10	10	10	10	10	10	10	20	20	20	20	10	10	20	10	20	10	10	20	20	10	10	10	10	10	10	10	10	10	10	10	20	7.3	6.6	7	7.1	6.6	6.8	9.1
5	-4		-4	-4		-4	10	20	10	10	10	10	10	10	10	10	10	10	20	20	10	20	10	10	10	10	10	10	10	10	20	20	10	10	10	20	10	10	10	10	10	20	6.4	5.9	6.1	6.2	5.8	6	7.1
6	-0.5		-0.5	-0.5		-0.5	20	20	10	10	10	30	20	20	10	10	10	30	20	10	10	10	20	10	10	10	10	10	20	10	10	10	10	10	10	10	10	10	10	10	10	10	7.5	6.8	7.1	7.7	7.2	7.5	9.5
7	-1.25		-1.25	-1.25		-1.25	20	20	20	20	20	10	10	10	10	10	10	20	20	10	10	10	10	20	10	30	20	10	20	10	10	10	10	20	20	20	10	10	10	10	10	10	7.5	6.7	7.1	7.9	6.6	7.2	10.5
8	-1.75	-0.75	-2.125	-1.25	-0.75	-1.625	10	10	20	10	10	20	10	10	10	10	20	20	30	20	20	10	10	10	20	20	20	10	10	10	20	10	10	20	10	10	10	10	10	10	10	10	7.6	6.8	7.2	8.6	7.9	8.2	11.7
9	-0.5		-0.5	-0.5		-0.5	10	10	20	10	10	10	10	10	10	10	10	10	30	20	10	10	10	10	10	10	20	20	10	20	10	20	10	20	10	10	10	10	10	10	10	20	9.5	9.1	9.3	8	7.5	7.7	12.8
10	0	-1	-0.5	0	-1.75	-0.875	20	10	10	10	10	20	10	10	10	10	10	10	20	10	10	10	10	10	10	10	10	10	10	10	10	10	10	10	10	10	10	10	10	10	10	10	10	8.6	9.2	9.5	8.2	8.8	13.2
11	-2.5		-2.5	-2.75		-2.75	10	20	10	20	10	10	20	20	10	10	10	10	30	10	20	10	20	10	10	10	10	10	20	10	10	10	10	10	20	10	10	10	10	20	10	10	9.5	8.7	9.1	9.1	8.4	8.7	12.4
12	-0.75		-0.75	-0.75		-0.75	10	20	20	10	10	20	10	10	20	20	20	10	20	10	20	10	10	10	10	20	20	20	10	20	10	10	10	10	10	20	20	10	20	10	10	10	11.7	9.5	10.5	11.4	9.5	10.4	16.4
13	-0.75	-0.5	-1	-1	-0.5	-1.25	20	20	10	20	10	10	20	20	20	20	10	20	20	10	20	20	20	10	20	20	20	10	20	20	10	20	20	10	20	20	20	20	10	20	20	20	10.8	10	10.4	11.4	10.5	10.9	11.7
14	-1.5		-1.5	-1.5		-1.5	20	20	20	10	20	20	20	10	20	20	10	20	30	20	20	10	20	20	20	20	10	10	20	20	20	20	10	20	20	10	20	20	10	20	20	20	10.8	10.3	10.5	10.8	10.5	10.7	10.8
15	-1.5		-1.5	-1.75		-1.75	10	10	10	10	20	20	10	10	10	10	10	10	10	10	20	10	20	10	10	10	10	10	10	10	10	10	10	10	10	10	10	10	10	10	10	10	10.5	10	10.3	10.3	9.1	9.7	10
16	0		0	0		0	10	10	10	10	10	10	10	10	10	10	10	10	20	10	10	10	10	10	10	10	10	10	10	10	10	10	10	10	10	10	10	10	10	10	10	10	8.4	7.6	8	8	7.5	7.7	8.4
17	0.5		0.5	0.5		0.5	20	10	20	20	20	20	10	20	20	20	20	20	20	20	10	20	20	20	20	20	20	10	20	20	20	20	20	20	20	20	10	20	20	20	20	20	10.5	9.5	10	12.1	11.1	11.6	10.8
18	-0.5		-0.5	-0.5		-0.5	10	10	10	20	10	10	20	10	10	10	10	20	10	10	20	10	10	10	10	20	10	20	10	10	10	10	10	10	10	10	10	20	10	20	10	10	9.1	8.2	8.6	8.2	7.2	7.7	7.9
19	-2	-0.75	-2.375	-2.25	-1	-2.75	20	10	20	20	20	10	20	20	20	20	10	20	20	10	20	10	20	10	20	20	20	20	20	10	20	20	10	20	10	20	20	20	20	10	10	20	11.4	9.5	10.4	11.4	9.5	10.4	11.4
20	-2.75	-0.5	-3	-3		-3	30	20	20	30	30	30	20	20	20	30	30	30	20	30	20	30	30	30	30	20	20	20	30	30	30	20	30	30	20	20	20	30	30	20	20	30	14.2	12.1	13	14.2	11.7	12.8	14.7
21	-1.25	-0.5	-1.5	-1	-0.5	-1.25	20	20	10	10	10	10	10	10	20	10	10	10	10	10	10	10	10	10	10	20	10	10	20	10	20	10	10	10	20	10	10	20	10	20	20	10	12.1	10.8	11.4	10	8.9	9.4	11.7
22	-2.25		-2.25	-2		-2	10	20	10	10	10	10	20	10	10	10	10	20	20	20	10	10	10	10	10	10	20	20	10	10	20	10	10	20	10	10	10	20	20	10	10	10	11.7	9.5	10.5	12.8	10.3	11.4	12.4
23	-3	-0.5	-3.25	-3.25		-3.25	20	10	10	10	10	20	10	10	10	10	10	10	10	10	10	10	20	10	10	10	10	20	10	10	10	10	20	10	10	10	10	20	10	10	10	10	8.4	7.5	7.9	8.4	7.2	7.7	8.4
24	-1.25		-1.25	-1.25		-1.25	30	30	20	30	30	30	20	30	30	30	20	30	30	30	20	30	30	30	30	20	30	30	20	30	30	30	30	20	30	30	20	30	30	30	30	20	20.5	16.4	18.2	21.6	16.4	18.7	21.6
25	-2.5		-2.5	-3		-3	30	20	30	30	30	30	30	30	30	20	30	30	30	30	30	30	30	30	30	20	30	30	30	30	20	30	30	30	30	30	30	30	20	20	30	30	24.1	17.1	20	21.6	15.8	18.2	22.8
26	0		0				30	40	30	30	30	30	30	30	30	30	40	30	30	30	20	30	40	30	30	30	30	40	30	30	30	30	30	40	30	30	30	30	30	30	30	30	25.7	16.4	20	25.7	17.8	21	22.8
27	0.75			0.75			30	20	30	20	30	30	30	30	30	20	20	20	30	30	20	30	30	30	30	30	30	20	30	30	30	20	30	30	30	20	30	20	20	30	30	30	20.5	15.2	17.5	22.8	16.4	19.1	22.8
28	-2			-2			30	20	30	30	30	30	30	20	30	30	30	30	20	30	30	20	20	30	30	20	20	30	30	30	30	30	20	30	30	20	20	30	30	20	30	30	20.5	14.7	17.1	19.5	14.2	16.4	20.5
29	-2.25	-0.75		-1.75	-1		10	10	10	20	10	10	10	10	10	10	20	10	20	10	10	10	10	10	10	10	10	20	10	10	10	20	10	10	10	10	10	10	20	10	10	10	9.1	7.9	8.5	10	8	8.9	8
30	-2.75	-0.5		-3			10	10	20	10	10	20	10	20	10	10	10	10	10	20	20	10	10	10	20	10	20	10	10	10	20	10	10	10	20	10	10	10	10	20	10	10	10	7.3	8.5	10.3	7.3	8.6	9.5
																																													0		0		0
																																													0		0		0
																																													0		0		0
																																													0		0		0
																																													0		0		0
																																													0		0		0
																																													0		0		0
																																													0		0		0
																																													0		0		0
																																													0		0		0
																																													0		0		0
																																													0		0		0
																																													0		0		0
																																													0		0		0
																																													0		0		0
																																													0		0		0
																																													0		0		0
																																													0		0		0
																																													0		0		0
																																													0		0		0
																																													0		0		0
																																													0		0		0
																																													0		0		0
																																													0		0		0
																																													0		0		0
																																													0		0		0
																																													0		0		0
																																													0		0		0
																																													0		0		0
																																													0		0		0
																																													0		0		0
																																													0		0		0
																																													0±0		0±0		0±0
																																													0		0		0
																																													0
[truncated: 11 more columns]

## Sheet: Sheet2
CC0.5	C-crossed-0.5logMAR
CC0.4	C-crossed-0.4logMAR
CC0.3	C-crossed-0.3logMAR
CC0.2	C-crossed-0.2logMAR
CC0.1	C-crossed-0.1logMAR
CC0	C-crossed-0logMAR
CU0.5	C-uncrossed-0.5logMAR
CU0.4	C-uncrossed-0.4logMAR
CU0.3	C-uncrossed-0.3logMAR
CU0.2	C-uncrossed-0.2logMAR
CU0.1	C-uncrossed-0.1logMAR
CU0	C-uncrossed-0logMAR
EC0.5	E-crossed-0.5logMAR
EC0.4	E-crossed-0.4logMAR
EC0.3	E-crossed-0.3logMAR
EC0.2	E-crossed-0.2logMAR
EC0.1	E-crossed-0.1logMAR
EC0	E-crossed-0logMAR
EU0.5	E-uncrossed-0.5logMAR
EU0.4	E-uncrossed-0.4logMAR
EU0.3	E-uncrossed-0.3logMAR
EU0.2	E-uncrossed-0.2logMAR
EU0.1	E-uncrossed-0.1logMAR
EU0	E-uncrossed-0logMAR
□C0.5	□-crossed-0.5logMAR
□C0.4	□-crossed-0.4logMAR
□C0.3	□-crossed-0.3logMAR
□C0.2	□-crossed-0.2logMAR
□C0.1	□-crossed-0.1logMAR
□C0	□-crossed-0logMAR
□U0.5	□-uncrossed-0.5logMAR
□U0.4	□-uncrossed-0.4logMAR
□U0.3	□-uncrossed-0.3logMAR
□U0.2	□-uncrossed-0.2logMAR
□U0.1	□-uncrossed-0.1logMAR
□U0	□-uncrossed-0logMAR
CCP	C-crossed-proximal
CCD	C-crossed-distal
CCM	C-crossed-mean
CUP	C-uncrossed-proximal
CUD	C-uncrossed-distal
CUM	C-uncrossed-mean
ECP	E-crossed-proximal
ECD	E-crossed-distal
ECM	E-crossed-mean
EUP	E-uncrossed-proximal
EUD	E-uncrossed-distal
EUM	E-uncrossed-mean
□CP	□-crossed-proximal
□CD	□-crossed-distal
□CM	□-crossed-mean
□UP	□-uncrossed-proximal
□UD	□-uncrossed-distal
□UM	□-uncrossed-mean
